# Supplementary material for: Extract from Aronia melanocarpa, Lonicera caerulea, and Vaccinium myrtillus Improves near Visual Acuity in People with Presbyopia
Source: Nutrients. 2024 Mar 23;16(7):926. doi: 10.3390/nu16070926 (PMC11013737; doi:10.3390/nu16070926)
Supplement: Supplementary file 1 [file nutrients-16-00926-s001.zip]

Archive with 1 entries (1 files):
- nutrients-2864211-supplementary.pdf
